# Supplementary material for: Artificial Diet Assay Screening of Candidate RNAi Effectors Against Myzus persicae (Hemiptera)
Source: Insects. 2025 Oct 23;16(11):1086. doi: 10.3390/insects16111086 (PMC12653897; doi:10.3390/insects16111086)
Supplement: Supplementary file 1 [file insects-16-01086-s001.zip]

Archive with 4 entries (4 files):
- Supplementary Data S1_V2.pdf
- Supplementary Data S2 - Raw AD mortality data.xlsx
- Supplementary Table S1.pdf
- Supplementary Table S2_V4.pdf
