# Supplementary material for: Artificial Diet Assay Screening of Candidate RNAi Effectors Against Myzus persicae (Hemiptera)
Source: Insects. 2025 Oct 23;16(11):1086. doi: 10.3390/insects16111086 (PMC12653897; doi:10.3390/insects16111086)
Supplement: Supplementary file 1 [file insects-16-01086-s001.zip › Supplementary Data S2 - Raw AD mortality data.xlsx]

## Sheet: AQP-dsRNA 
	Groups	Trial I Dosage Response									Groups	Trial II Dosage Response									Groups	Trial III Dosage Response								Mean of 3 trials AQP (LH) I - III
		D1	D2	D3	D4	D5	%Survival	%Motality				D1	D2	D3	D4	D5	%Survival	%Motality				D1 (DATE)	D2	D3	D4	D5	%Survival	%Motality													stats AQP	T.Test
	Sucrose (30%)										Sucrose (30%)										Sucrose (30%)									Groups					Treatment	% Mortality	St Dev	Std Err			Sucrose	GFP	AQP (250ng/ul)
	1	19	19		17						1	23	37	46	51						1	15	13		12						%Mortality	Std Dev	St Err							Sucrose	0.5	0.445702	0.0722339
	2	18	14		15						2	22	31	37	39						2	15	13		11					Sucrose (30%)					Sucrose	-14.59	53.2591	15.3746		GFP	0.445702	0.5	0.0141403
	3	16	14		18						3	15	15	14	15						3	13	10		9					I	5.66				GFP	-19.53	25.0905	7.243
	4										4										4									II	-75				AQP (250)	45.84	22.4806	6.48958
	Average	17.6667	15.6667		16.6667		94.3396	-5.66038			Average	20	27.6667	32.3333	35		175	75			Average	14.3333	12		10.6667		74.4186	-25.5814		III	25.58
	Sucrose (30%) + GFP-dsRNA (Agro)										Sucrose (30%) + GFP-dsRNA (Agro)										Sucrose (30%) + GFP-dsRNA (Agro)									Average	-14.5867	53.2591	15.3746
	1	16	22		27						1	27	31	37	38						1	16	17		18					Sucrose (30%) + GFP-dsRNA (Agro)
	2	16	30		32						2	20	21	21	21						2	16	15		17					I	-40.42
	3	15	12		7						3	21	25	28	27						3	16	14		17					II	-26.47
	4										4										4									III	8.3
	Average	15.6667	21.3333		22		140.426	40.4255			Average	22.6667	25.6667	28.6667	28.6667		126.471	26.4706			Average	16	15.3333		17.3333		108.333	8.33333		Average	-19.53	25.0905	7.243
	Sucrose (30%) + AQP-dsRNA (In vitro) (250ng/ul)										Sucrose (30%) + AQP-dsRNA (In vitro) (250ng/ul)										Sucrose (30%) + AQP-dsRNA (In vitro) (250ng/ul)									Sucrose (30%) + AQP-dsRNA (250ng)
	1	14	10		10						1	19	19	17	17						1	21	12		7					I	50
	2	20	11		12						2	13	8	8	7						2	14	10		7					II	21.57
	3	18	9		4						3	19	14	16	16						3	12	1		2					III	65.95
	4										4										4									Average	45.84	22.4806	6.48958
	Average	17.3333	10		8.66667		50	-50			Average	17	13.6667	13.6667	13.3333		78.4314	-21.5686			Average	15.6667	7.66667		5.33333		34.0426	-65.9574

## Sheet: C002-dsRNA
	Groups	Trial I								Groups	Trial II								Groups	Trial II
		D1	D2	D3	D4	D5	%Survival	%Motality			D1	D2	D3	D4	D5	%Survival	%Motality			D1	D2	D3	D4	D5	%Survival	%Motality
	Sucrose (30%)									Sucrose (30%)									Sucrose (30%)
	1	18	33	15						1	30	20	18						1	29		25
	2	14	13	8						2	25	19	17						2	16		15
	3	19	15	16						3	25	19	16						3	25		22
	4	25	22	20						4	24	25	24						4	40		30
	Average	19	20.75	14.75	#DIV/0!		77.6316	-22.3684		Average	26	20.75	18.75	#DIV/0!		72.1154	-27.8846		Average	27.5	#DIV/0!	23	#DIV/0!		83.6364	-16.3636
	Sucrose (30%) + GFP-dsRNA (Agro)									Sucrose (30%) + GFP-dsRNA (Agro)									Sucrose (30%) + GFP-dsRNA (Agro)
	1	30	26	29						1	30	26	29						1	33		14
	2	26	22	22						2	26	22	22						2			7
	3	21	24	23						3	21	24	23						3	26		14
	4	32	32	29						4	32	32	29						4	25		8
	Average	27.25	26	25.75	#DIV/0!		94.4954	-5.50459		Average	27.25	26	25.75	#DIV/0!		94.4954	-5.50459		Average	28	#DIV/0!	10.75	#DIV/0!		38.3929	-61.6071
	Sucrose (30%) + C002-dsRNA (In vitro) (300ng/ul)									Sucrose (30%) + C002-dsRNA (In vitro) (300ng/ul)									Sucrose (30%) + C002-dsRNA (In vitro) (300ng/ul)
	1	25	20	16						1	26	13	7						1	21		5
	2	22	15	6						2	27	22	20						2	22		7
	3	24	11	7						3	29	19	8						3	31		8
	4	21	20	16						4	20	14	14						4	24		11
	Average	23	16.5	11.25	#DIV/0!		48.913	-51.087		Average	25.5	17	12.25	#DIV/0!		48.0392	-51.9608		Average	24.5	#DIV/0!	7.75	#DIV/0!		31.6327	-68.3673

## Sheet: ACE-dsRNA
Raw Data	ACE																											Mean of 3 trials ACE I & II Dosage , III.
	Groups	Trial I Dosage Response								Groups	Trial II Dosage Response								Groups	Trial III								Groups												stats AQP	T.Test
		D1	D2	D3	D4	D5	%Survival	%Motality			D1	D2	D3	D4	D5	%Survival	%Motality			D1	D2	D3	D4	D5	%Survival	%Motality			%Mortality	Std Error										Sucrose	GFP	ACE (300ng/ul)
	Sucrose (30%)									Sucrose (30%)									Sucrose (30%)									Sucrose (30%)						Treatment	% Mortality	St Dev	Std Err		Sucrose	0.5	0.384794	0.0339421
	1	19	17	10	11	9				1	24	24	20	23					1	20	18	16	15					I Dosage	40.52					Water	100	0			GFP	0.384794	0.5	0.00782969
	2	21	16		3					2	17	17	18	16					2	20	16	15	11					II Dosage	1.64					Sucrose	22.8	19.6661	5.67711
	3	18	17	9	15	14				3	20	21	22	21					3	21	22	22	19					III	26.23					GFP	18.8	10.3654	2.99224
	4									4									4									Average	22.7967	19.6661				ACE (300)	55.9	12.1206	3.49891
	Average	19.3333	16.6667	9.5	9.66667	11.5	59.4828	-40.5172		Average	20.3333	20.6667	20	20		98.3607	-1.63934		Average	20.3333	18.6667	17.6667	15		73.7705	-26.2295		Sucrose (30%) + GFP-dsRNA (Agro)
	Sucrose (30%) + GFP-dsRNA (Agro)									Sucrose (30%) + GFP-dsRNA (Agro)									Sucrose (30%) + GFP-dsRNA (Agro) (300ng)									I Dosage	17.24
	1	20	20	13	21	17				1	19	18	16	16					1	19	15	16	15					II Dosage	9.26
	2	19	18	18	14	16				2	16	17	17	14					2	19	13	14	8					III	29.82
	3	19	20	15	14	15				3	19	18	18	19					3	19	16	16	17					Average	18.7733	10.3654
	4									4									4									Sucrose (30%) + ACE-dsRNA
	Average	19.3333	19.3333	15.3333	16.3333	16	82.7586	-17.2414		Average	18	17.6667	17	16.3333		90.7407	-9.25926		Average	19	14.6667	15.3333	13.3333		70.1754	-29.8246		I Dosage	62.71
	Sucrose (30%) + AchE-dsRNA (In vitro) (250ng/ul)									Sucrose (30%) + AchE-dsRNA (In vitro) (250ng/ul)									Sucrose (30%) + AchE-dsRNA (In vitro) (300ng/ul)									II Dosage	41.94
	1	19	17	11	15	11				1	19	16	12	10					1	18	16	15	4					III	63.15
	2	21	19	12	14	5				2	18	22	20	17					2	20	18	18	8					Average	55.9333	12.1206
	3	19	20	17	8	6				3	25	19	16	9					3	19	19	18	9
	4									4									4
	Average	19.6667	18.6667	13.3333	12.3333	7.33333	37.2881	-62.7119		Average	20.6667	19	16	12		58.0645	-41.9355		Average	19	17.6667	17	7		36.8421	-63.1579

## Sheet: Helicase-dsRNA 
Helicase
	Groups	Trial I									Groups	Trial II									Groups	Trial III								Trial I	Trial II	Trial III
		D1	D2	D3	D4	D5	%Survival	%Motality				D1	D2	D3	D4	D5	%Survival	%Motality				D1	D2	D3	D4	D5	%Survival	%Motality		mortality/%	Mortality/%	Mortality %
	Sucrose (30%)										Sucrose (30%)										Sucrose (30%)									25	23.0769	22.2222
	1	20	16	16	15		75	25			1	26	20	20	20		76.9231	23.0769			1	18			14		77.7778	22.2222		16.6667	-10.3448	-12
	2	18	14	15	15		83.3333	16.6667			2	29	33	36**	32		110.345	-10.3448			2	25			28		112	-12		0	-20	14.2857
	3	16	16	16	16		100	0			3	20	23	26	24		120	-20			3	35			30		85.7143	14.2857		33.3333	54.5455	-19.2308	10.6296
	4	18	15	13	12		66.6667	33.3333			4	22	23	23	10		45.4545	54.5455			4	26			31		119.231	-19.2308		5	69.2308	8.57143
	Average	18	15.25	15	14.5		81.25	18.75			Average	24.25	24.75	23	21.5		88.1806	11.8194			Average	26			25.75		98.6807	1.31929		36.8421	22.2222	82.1429
	Sucrose (30%) + 2b-dsRNA (Agro)										Sucrose (30%) + 2b-dsRNA (Agro)										Sucrose (30%) + 2b-dsRNA (Agro)									50	5.26316	24.1379
	1	20	20	19	19		95	5			1	13	9	4	4		30.7692	69.2308			1	35			32		91.4286	8.57143		29.1667	-20	6.25	26.5689
	2	19	18	16	12		63.1579	36.8421			2	18	15	14	14		77.7778	22.2222			2	28			5		17.8571	82.1429		73.3333	73.6842	76.6667
	3	22	22	20	11		50	50			3	19	32	30	18		94.7368	5.26316			3	29			22		75.8621	24.1379		75	95.8333	85.7143
	4	24	19	18	17		70.8333	29.1667			4	15	18	18	18		120	-20			4	48			45		93.75	6.25		85	47.0588	55.2632
	Average	21.25	19.75	18.25	14.75		69.7478	30.2522			Average	16.25	18.5	16.5	13.5		80.821	19.179			Average	35	#DIV/0!	#DIV/0!	26		69.7244	30.2756		78.9474	68	46.6667	71.764
	Sucrose (30%) + Helicase-dsRNA (In vitro)										Sucrose (30%) + Helicase-dsRNA (In vitro)										Sucrose (30%) + Helicase-dsRNA (In vitro)
	1	15	6	6	4		26.6667	73.3333			1	19	14	13	5		26.3158	73.6842			1	30			7		23.3333	76.6667
	2	16	9	6	4		25	75			2	24	13	9	1		4.16667	95.8333			2	28			4		14.2857	85.7143
	3	20	8	6	3		15	85			3	17	11	9	9		52.9412	47.0588			3	38			17		44.7368	55.2632
	4	19	9	4	4		21.0526	78.9474			4	25	17	15	8		32	68			4	30			16		53.3333	46.6667
	Average	17.5	8	5.5	3.75		21.9298	78.0702			Average	21.25	13.75	11.5	5.75		28.8559	71.1441			Average	31.5			11		33.9223	66.0777

## Sheet: SUC-dsRNA
	Groups	Trial I								Groups	Trial II								Groups	Trial III								Groups
		D1 (170319)	D2	D3	D4	D5	% Survival	%Mortality			D1 (DATE)	D2	D3	D4	D5	% Survival	%Mortality			D1 (110419)	D2	D3	D4	D5	% Survival	%Mortality			%Mortality									stats AQP	T.Test
	Sucrose (30%)									Sucrose (30%)									Sucrose (30%)									Water			Treatment		% Mortality	Std Dev	Std Error			Sucrose	GFP	SUC (300ng/ul)
	1	22	16	22	23					1	18	19		18					1	34	20	21	19					I	100		Water		100	0			Sucrose	0.5	0.220637	0.276672
	2	29	23	20	21					2	15	18		18					2	25	20	15	18					II	100		Sucrose		29.02	9.4	2.71355		GFP	0.220637	0.5	0.179824
	3	16	12	12	3					3	19	17		6					3	26	17	23	24					III	100		GFP		49.98	41.45	11.9656	GFP (Agro) (200)
	4	22	23	23	20					4	19	10		13					4	23	18	10	4					Average	100		SUC (300)		25.07	4.9	1.41451
	Average	22.25	18.5	19.25	16.75		75.2809	-24.7191		Average	17.75	16	#DIV/0!	13.75		77.4648	-22.5352		Average	27	18.75	17.25	16.25		60.1852	-39.8148		Sucrose (30%)
	Sucrose (30%) + GFP-dsRNA (Agro)									Sucrose (30%) + GFP-dsRNA (Agro)									Sucrose (30%) + GFP-dsRNA (Agro)									I	24.72
	1	23	25	24	22					1	16	7		3					1	18	17	17	10					II	22.54
	2	27	26	27	32					2	27	0		7					2	23	19	10	4					III	39.81
	3	23	22	17	17					3	24	15		6					3	20	13	10	6					Average	29.0233
	4	18	29	20	18					4	23	16							4	23	21	10	4					Sucrose (30%) + GFP-dsRNA (Agro)
	Average	22.75	25.5	22	22.25		97.8022	-2.1978		Average	22.5	9.5	#DIV/0!	5.33333		23.7037	-76.2963		Average	21	17.5	11.75	6		28.5714	-71.4286		I	2.2
	Sucrose (30%) + SUC-dsRNA (In vitro)									Sucrose (30%) + SUC-dsRNA (In vitro)									Sucrose (30%) + SUC-dsRNA (In vitro)									II	76.3
	1	31	26	25	15					1	24	18		16					1	23	22	16	6					III	71.43
	2	18	33	27	21					2	26	26		23					2	17	24	17	15					Average	49.9767
	3	22	21	19	12					3	21	25		22					3	17	16	13	13					Sucrose (30%) + SUC-dsRNA
	4	21	16	25	21					4	18	12		10					4	23	25	22	22					I	25
	Average	23	24	24	17.25		75	-25		Average	22.25	20.25	#DIV/0!	17.75		79.7753	-20.2247		Average	20	21.75	17	14		70	-30		II	20.2
																												III	30
																												Average	25.0667

## Sheet: ProtSubAlpha-dsRNA
	Groups	Trial I									Groups	Trial II									Groups	Trial II								REP1	REP2	REP3
		D1 (161219)	D2	D3	D4	D5	%Survival	%Motality				D1 (160120)	D2	D3	D4	D5	%Survival	%Motality				D1 (050319)	D2	D3	D4	D5	%Survival	%Motality		mortality/%	Mortality/%	Mortality %
	Sucrose (30%)										Sucrose (30%)										Sucrose (30%)									25	23.0769	22.2222
	1	20	16	16	15		75	25			1	26	20	20	20		76.92	23.08			1	18			14		77.78	22.22		16.6667	-10.3448	-12
	2	18	14	15	15		83.33	16.67			2	29	33	36	32		110.34	-10.34			2	25			28		112	-12		0	-20	14.2857
	3	16	16	16	16		100	0			3	20	23	26	24		120	-20			3	35			30		85.71	14.29		33.3333	54.5455	-19.2308	10.6296
	4	18	15	13	12		66.67	33.33			4	22	23	23	10		45.45	54.55			4	26			31		119.23	-19.23		5	69.2308	8.57143
	Average	18	15.25	15	14.5		81.25	18.75			Average	24.25	24.75	26.25	21.5		88.1775	11.8225			Average	26			25.75		98.68	1.32		36.8421	22.2222	82.1429
	Sucrose (30%) + 2b-dsRNA (Agro)										Sucrose (30%) + 2b-dsRNA (Agro)										Sucrose (30%) + 2b-dsRNA (Agro)									50	5.26316	24.1379
	1	20	20	19	19		95	5			1	13	9	4	4		30.77	69.23			1	35			32		30.77	69.23		29.1667	-20	6.25	26.5689
	2	19	18	16	12		63.1579	36.8421			2	18	15	14	14		77.78	22.22			2	28			5		77.78	22.22		36.3636	4.16667	-61.5385
	3	22	22	20	11		50	50			3	19	32	30	18		94.74	5.26			3	29			22		94.74	5.26		42.8571	33.3333	43.3333
	4	24	19	18	17		70.8333	29.1667			4	15	18	18	18		120	-20			4	48			45		120	-20		42.8571	9.09091	-64.1026
	Average	21.25	19.75	18.25	14.75		69.7478	30.2522			Average	16.25	18.5	16.5	13.5		80.8225	19.1775			Average	35			26		80.8225	19.1775		70.5882	29.1667	-20	13.843
	Sucrose (30%) + ProtSubAlpha-dsRNA (In vitro)										Sucrose (30%) + ProtSubAlpha-dsRNA (In vitro)										Sucrose (30%) + ProtSubAlpha-dsRNA (In vitro)
	1	22	15	16	14		63.6364	36.3636			1	24	26	24	23		95.8333	4.16667			1	26			42		161.538	-61.5385
	2	14	9	10	8		57.1429	42.8571			2	9	9	6	6		66.6667	33.3333			2	30			17		56.6667	43.3333
	3	21	16	13	12		57.1429	42.8571			3	33	44	44	30		90.9091	9.09091			3	39			64		164.103	-64.1026
	4	17	8	7	5		29.4118	70.5882			4	24	19	22	17		70.8333	29.1667			4	25			30		120	-20
	Average	18.5	12	11.5	9.75		51.8335	48.1665			Average	22.5	24.5	24	19		81.0606	18.9394			Average	30			38.25		125.577	-25.5769

## Sheet: Combination I 
	Groups	Trial II								Groups	Trial III								Groups	Trial IV								Groups										T.Test
		D1 (100419)	D2	D3	D4	D5	% Survival	%Mortality			D1 (100519)	D2	D3	D4	D5	% Survival	%Mortality			D1 (150519)	D2	D3	D4	D5	% Survival	%Mortality			%Mortality			Treatment	% Mortality	St Dev	Std Error				Sucrose	GFP	Combi I
	Sucrose (30%)									Sucrose (30%)									Sucrose (30%)									Sucrose (30%)				Water	99.7	0.57735	0.166667			sucrose	0.5	0.0200824	0.00111689
	1	29	31	29	21					1	22	19	17	18					1	35	27	36	37					II	27.3			Sucrose	11.39	13.8063	3.98553			GFP	0.0200824	0.5	0.00134689
	2	30	31	37	29					2	24	25	28	30					2	21	17	15	20					III	2.52			GFP	37	5.3964	1.55781
	3	36	23	19	17					3	18	19	18	18					3	26	26	24						IV	4.36			Combi I (ACE/AQP)	78.74	9.48044	2.73677
	4	29	27	21	21					4	26	28	33						4	31	23	29	25					Average	11.3933
	5	26	27	26	21					5	19	20	26	19					5	19	18	21	19					Sucrose (30%) + GFP-dsRNA (Agro)
	Average	30	27.8	26.4	21.8		72.6667	-27.3333		Average	21.8	22.2	24.4	21.25		97.4771	-2.52294		Average	26.4	22.2	25	25.25		95.6439	-4.35606		II	43.16
	Sucrose (30%) + GFP-dsRNA (Agro)									Sucrose (30%) +GFP-dsRNA (Agro)									Sucrose (30%) + GFP-dsRNA (Agro)									III	33.03
	1	21	17	7	11					1	21	19	20	20					1	29	28	19	14					IV	34.87
	2	18	19	10	12					2	24	19	14	12					2	21	20	22	17					Average	37.02
	3	17	17	16	14					3	19	20	23						3	22	24	16	18					Sucrose (30%) + Combi 1 (AQP/ACE)-dsRNA
	4	18	12	9	9					4	28	20	21	13					4	23	24	20	13					II	89.52
	5	21	13	8	8					5	20	31	16	15					5	24	22	19						III	75
	Average	19	15.6	10	10.8		56.8421	-43.1579		Average	22.4	21.8	18.8	15		66.9643	-33.0357		Average	23.8	23.6	19.2	15.5		65.1261	-34.874		IV	71.7
	Sucrose (30%) + Combi 1 (In vitro)									Sucrose (30%) + Combi 1 (In vitro)									Sucrose (30%) + Combi 1 (In vitro)									Average	78.74
	1	24	18	6	3					1	24	14	5	4					1	22	16	10	2
	2	19	12	11	6					2	23	19	8	4					2	21	13	8	6
	3	20	11	5	0					3	18	19	14						3	21	14	15	7
	4	20	11	10	0					4	19	17	9	8					4	21	12	10
	5	22	11	7	2					5	21	13	8	5					5	21	17	9	9
	Average	21	12.6	7.8	2.2		10.4762	-89.5238		Average	21	16.4	8.8	5.25		25	-75		Average	21.2	14.4	10.4	6		28.3019	-71.6981

## Sheet: Combination II 
	Groups	Trial I									Groups	Trial II									Groups	Trial III											T.Test
		D1 (150519)	D2	D3	D4	D5	% Survival	%Mortality				D1 (091019)	D2	D3	D4	D5	% Survival	%Mortality				D1 (091019)	D2	D3	D4	D5	% Survival	%Mortality						Sucrose	GFP	Combi II
	Sucrose (30%)										Sucrose (30%)										Sucrose (30%)												sucrose	0.5	0.5	0.00112445
	1	35	27	36	37						1	19			23						1	19			23								GFP	0.19858	0.5	0.00203962
	2	21	17	15	20						2	26			17						2	26			17
	3	26	26	24							3	26			16						3	26			16
	4	31	23	29	25						4	18			15						4	18			15						Trials Averages % Mortality
	5	19	18	21	19						Average	22.25	#DIV/0!	#DIV/0!	17.75		79.7753	-20.2247			Average	22.25	#DIV/0!	#DIV/0!	17.75		79.7753	-20.2247				% Mortality
	Average	26.4	22.2	25	25.25		95.6439	-4.35606			Sucrose (30%) + GFP-dsRNA (Agro)										Sucrose (30%) + GFP-dsRNA (Agro)										Treatment	Trail I	II	III	Avearge	Std Dev	Std Error
	Sucrose (30%) + GFP-dsRNA (Agro)										1	23			23						1	23			23						Water	99.07	100	100	99.69	0.536936	0.155
	1	29	28	19	14						2	20			17						2	20			17						Sucrose (30%)	4.36	20.22	20.22	14.9333	9.15678	2.64333
	2	21	20	22	17						3	21			16						3	21			16						Sucrose (30%) + GFP-dsRNA (Agro)(200ng)	34.87	16.47	16.47	22.6033	10.6232	3.06667
	3	22	24	16	18						4	21			15						4	21			15						Sucrose (30%) + Combi II (AQP/Coo2 150ng/ul each)	68.08	95.45	92.05	85.1933	14.9178	4.30639
	4	23	24	20	13						Average	21.25	#DIV/0!	#DIV/0!	17.75		83.5294	-16.4706			Average	21.25	#DIV/0!	#DIV/0!	17.75		83.5294	-16.4706
	5	24	22	19							Sucrose (30%) + Combi II (AQP/C002 150ng/ul each)										Sucrose (30%) + Combi II (In vitro)
	Average	23.8	23.6	19.2	15.5		65.1261	-34.874			1	28			0						1	21			2
	Sucrose (30%) + Combi II (In vitro)										2	16			1						2	24			3
	1	18	12	13	5						3	18			3						3	19			1
	2	17	11	9	4						4	26			0						4	24			1
	3	22	7	7	4						Average	22	#DIV/0!	#DIV/0!	1		4.54545	-95.4545			Average	22	#DIV/0!	#DIV/0!	1.75		7.95455	-92.0455
	4	19	12	9
	5	18	17	14	11
	Average	18.8	11.8	10.4	6		31.9149	-68.0851

## Sheet: Combination III
	Groups	Trial I									Groups	Trial II									Groups	Trial III																T.Test
		D1 (150519)	D2	D3	D4	D5	% Survival	%Mortality				D1 (091019)	D2	D3	D4	D5	% Survival	%Mortality				D1 (091019)	D2	D3	D4	D5	% Survival	%Mortality											Sucrose	GFP	Combi III
	Sucrose (30%)										Sucrose (30%)										Sucrose (30%)																	sucrose	0.5	0.435681	0.0713425
	1	35	27	36	37						1	19			13						1	19			13													GFP	0.435681	0.5	0.0522114
	2	21	17	15	20						2	26			14						2	26			14						Trials Averages % Mortality
	3	26	26	24							3	26			12						3	26			12							% Mortality
	4	31	23	29	25						4	18			19						4	18			19						Treatment	Trail I	II	III	Avearge	StDev	Std Error
	5	19	18	21	19						Average	22.25			14.5		65.1685	-34.8315			Average	22.25	#DIV/0!	#DIV/0!	14.5		65.1685	-34.8315			Water	99	100	100	99.6667	0.57735	0.166667
	Average	26.4	22.2	25	25.25		95.6439	-4.35606			Sucrose (30%) + GFP-dsRNA (Agro)										Sucrose (30%) + GFP-dsRNA (Agro)										Sucrose (30%)	4.35	34.8	34.8	24.65	17.5803	5.075
	Sucrose (30%) + GFP-dsRNA (Agro)										1	23			23						1	23			23						Sucrose (30%) + GFP-dsRNA (Agro)(200ng)	34.87	16.47	16.47	22.6033	10.6232	3.06667
	1	29	28	19	14						2	20			17						2	20			17						Sucrose (30%) + Combi III (ACE/Coo2 150ng/ul each)	26.47	77.78	81.05	61.7667	30.6115	8.83678
	2	21	20	22	17						3	21			16						3	21			16
	3	22	24	16	18						4	21			15						4	21			15
	4	23	24	20	13						Average	21.25			17.75		83.5294	-16.4706			Average	21.25	#DIV/0!	#DIV/0!	17.75		83.5294	-16.4706
	5	24	22	19							Sucrose (30%) + Combi III (ACE/C002 150ng/ul each)										Sucrose (30%) + Combi III (ACE/C002 150ng/ul each)
	Average	23.8	23.6	19.2	15.5		65.1261	-34.8739			1	22			3						1	26			1
	Sucrose (30%) + Combi III (In vitro)										2	23			0						2	22			5
	1	25	15	16							3	23			8						3	25			1
	2	23	22	21	14						4	22			9						4	22			11
	3	26	22	21	25						Average	22.5			5		22.2222	-77.7778			Average	23.75	#DIV/0!	#DIV/0!	4.5		18.9474	-81.0526
	4	27	16	13	12
	5	18	11	22	19
	Average	23.8	17.2	18.6	17.5		73.5294	-26.4706

## Sheet: 830-dsRNA
830-dsRNA
	Groups	Trial I								Groups	Trial II								Groups	Trial III									Mean of 3 trials 830.
		D1 (050319)	D2	D3	D4	D5	%Survival	%Motality			D1 (100319)	D2	D3	D4	D5	%Survival	%Motality			D1 (170319)	D2	D3	D4	D5	%Survival	%Motality
	Sucrose (30%)									Sucrose (30%)									Sucrose (30%)										Groups											stats 830	T.Test
	1	12	10	13	11					1	18	24	27	24					1	24	22	23	13							%Mortality			Treatment		% Mortality	St Dev	Std err			Sucrose	GFP	830 (300ng/ul)
	2	16	23	16	20					2	17	21	22	22					2	20	15	17	19						Sucrose (30%)				Water		100	0			Sucrose	0.5	0.230543	0.0190716
	3	22	17	10	8					3	22	36	37	38					3	20	21	18	17						I	19.05			Sucrose		1.68	28.5326	8.23664		GFP	0.230543	0.5	0.00338043
	4	13	13	7	12					4	23	25	27	21					4	23	20	23	23						II	-31.25			GFP		15.87	9.80208	2.82962
	Average	15.75	15.75	11.5	12.75		80.9524	-19.0476		Average	20	26.5	28.25	26.25		131.25	31.25		Average	21.75	19.5	20.25	18		82.7586	-17.2414			III	17.24			830 (300)		53.93	8.24573	2.38034
	Sucrose (30%) + GFP-dsRNA (Agro)									Sucrose (30%) + GFP-dsRNA (Agro)									Sucrose (30%) + GFP-dsRNA (Agro)										Average	1.68
	1	17	13	15	13					1	20	26	27	15					1	18	19	21	17						Sucrose (30%) + GFP-dsRNA (Agro)
	2	12	16	16	13					2	25	22	21	21					2	22	24	15	16						I	21.7
	3	15	14	11	8					3	20	31	32	19					3	28	22	23	13						II	4.55
	4	16	19	17	13					4	23	21	25	29					4	21	22	20	24						III	21.35
	Average	15	15.5	14.75	11.75		78.3333	-21.6667		Average	22	25	26.25	21		95.4545	-4.54545		Average	22.25	21.75	19.75	17.5		78.6517	-21.3483			Average	15.8667
	Sucrose (30%) + 830-dsRNA (In vitro)									Sucrose (30%) + 830-dsRNA (In vitro)									Sucrose (30%) + 830-dsRNA (In vitro)										Sucrose (30%) + 830-dsRNA
	1	24	21	9	1					1	21	33	38	22					1	22	24	17	5						I	62.8
	2	17	15	14	14					2	32	20	21	3					2	20	21	12	3						II	52.48
	3	21	20	18	5					3	24	23	20	13					3	24	26	26	12						III	46.5
	4	16	15	8	9					4	24	27	18	10					4	20	29	28	26						Average	53.9267
	Average	19.5	17.75	12.25	7.25		37.1795	-62.8205		Average	25.25	25.75	24.25	12		47.5248	-52.4752		Average	21.5	25	20.75	11.5		53.4884	-46.5116
	In vitro Transcribed dsRNA assayed at 300 ng/ul
	200 ul applied to parafilm sachet
	20 - 25 GPA aphids enclosed
	Allowed to feed for 5 days - live aphids counted every day
Artifical Diet Assay	Aphids counted at 24 hrs post harvest.
	Refer LH HP data - Dose range and initial trial.
830 dsRNA (in vitro)
